# Supplementary material for: ASC Regulates Subcutaneous Adipose Tissue Lipogenesis and Lipolysis via p53/AMPKα Axis
Source: Int J Mol Sci. 2022 Sep 2;23(17):10042. doi: 10.3390/ijms231710042 (PMC9456541; doi:10.3390/ijms231710042)
Supplement: Supplementary file 1 [file ijms-23-10042-s001.zip]

Archive with 1 entries (1 files):
- ijms-1862000-supplementary.pdf
